# Supplementary material for: Burden of digestive system neoplasms in middle-aged and elderly adults: Temporal trends and geographic disparities (1990–2021)
Source: PLoS One. 2025 Aug 21;20(8):e0330259. doi: 10.1371/journal.pone.0330259 (PMC12370137; doi:10.1371/journal.pone.0330259)
Supplement: S1 Table — (XLSX) [file pone.0330259.s009.xlsx]

## Sheet: Sheet1
S1 Table. The DALY Counts and Rates for Digestive System Neoplasms in Global and Regional Populations of Middle-Aged and Elderly Adults in 2021, and the Definition of DALY.
	Esophageal cancer		Stomach cancer		Colon and rectum cancer		Liver cancer		Gallbladder and biliary tract cancer		Pancreatic cancer
	Counts (95%UI)	Rate (95%UI)	Counts (95%UI)	Rate (95%UI)	Counts (95%UI)	Rate (95%UI)	Counts (95%UI)	Rate (95%UI)	Counts (95%UI)	Rate (95%UI)	Counts (95%UI)	Rate (95%UI)
Global	9991156 (8805232-11251749)	672.36 (592.55-757.19)	16668809 (14297014-19121976)	1121.73 (962.12-1286.82)	18176256 (16712440-19425789)	1223.18 (1124.67-1307.27)	8260582 (7548135-9176565)	555.9 (507.95-617.54)	2999189 (2489403-3445819)	201.83 (167.53-231.89)	9042586 (8338981-9697828)	608.52 (561.17-652.62)
High SDI	1553051 (1450987-1622787)	450.14 (420.56-470.36)	2427345 (2203714-2608716)	703.55 (638.73-756.12)	5649376 (5137092-5988979)	1637.44 (1488.96-1735.87)	2065485 (1908254-2186300)	598.67 (553.1-633.69)	821871 (720349-899679)	238.21 (208.79-260.77)	3559478 (3261198-3775257)	1031.69 (945.24-1094.24)
High-middle SDI	3044064 (2514014-3692479)	878.07 (725.17-1065.11)	5289533 (4394124-6214309)	1525.78 (1267.5-1792.53)	5513903 (4992823-6060909)	1590.5 (1440.19-1748.29)	1836832 (1598834-2124051)	529.84 (461.19-612.69)	704746 (547705-806560)	203.29 (157.99-232.65)	2759624 (2472121-3052119)	796.02 (713.09-880.39)
Middle SDI	3896306 (3286810-4647622)	829.25 (699.53-989.15)	6370330 (5246484-7598398)	1355.8 (1116.61-1617.17)	4862822 (4305400-5418796)	1034.95 (916.32-1153.28)	2803206 (2447610-3281332)	596.61 (520.92-698.37)	856494 (693810-1087204)	182.29 (147.66-231.39)	1956081 (1726595-2206774)	416.31 (367.47-469.67)
Low-middle SDI	972657 (876551-1120965)	403.45 (363.59-464.97)	1882165 (1640310-2156778)	780.71 (680.39-894.62)	1589158 (1463925-1742200)	659.17 (607.23-722.66)	1092586 (990654-1217814)	453.2 (410.92-505.14)	495546 (384644-614392)	205.55 (159.55-254.85)	606913 (562123-658418)	251.74 (233.17-273.11)
Low SDI	520626 (442276-600895)	634.46 (538.98-732.28)	688687 (548369-784698)	839.27 (668.27-956.27)	537207 (482091-599809)	654.67 (587.5-730.96)	457488 (374811-573165)	557.52 (456.76-698.49)	117969 (81116-144980)	143.76 (98.85-176.68)	150253 (125394-179646)	183.11 (152.81-218.93)
Andean Latin America	14782 (11935-18230)	149.22 (120.48-184.02)	204270 (164534-250987)	2061.99 (1660.88-2533.57)	97639 (76735-120723)	985.61 (774.6-1218.63)	27427 (21178-34886)	276.86 (213.78-352.16)	42241 (31942-55515)	426.4 (322.44-560.39)	57743 (44153-73143)	582.88 (445.7-738.33)
Australasia	35291 (31734-37977)	399.48 (359.21-429.88)	34645 (30978-37640)	392.16 (350.66-426.07)	138524 (121505-156685)	1568.03 (1375.39-1773.61)	47149 (42006-52734)	533.7 (475.49-596.93)	10325 (9250-11061)	116.87 (104.7-125.21)	73602 (66699-78522)	833.15 (755.01-888.83)
Caribbean	37095 (32427-41928)	400.66 (350.24-452.86)	71832 (62013-82518)	775.85 (669.8-891.28)	137805 (120249-156921)	1488.42 (1298.8-1694.9)	18040 (15642-20679)	194.85 (168.95-223.35)	9494 (8240-10981)	102.54 (89-118.61)	51840 (45508-58820)	559.92 (491.52-635.31)
Central Asia	73406 (65562-82039)	504.51 (450.6-563.85)	175173 (157595-196573)	1203.96 (1083.14-1351.04)	115359 (102697-127681)	792.86 (705.83-877.54)	113755 (95880-133849)	781.83 (658.98-919.94)	13041 (11522-14798)	89.63 (79.19-101.71)	69519 (61060-78083)	477.8 (419.66-536.66)
Central Europe	116075 (106812-125523)	313.48 (288.46-339)	344829 (318337-371946)	931.27 (859.72-1004.5)	942844 (869282-1012820)	2546.3 (2347.63-2735.28)	127821 (114781-142226)	345.2 (309.99-384.1)	107815 (98927-117558)	291.17 (267.17-317.48)	410906 (377076-444698)	1109.72 (1018.35-1200.98)
Central Latin America	70813 (63186-79809)	165.58 (147.75-186.62)	474709 (422595-533813)	1110.01 (988.15-1248.21)	394151 (349152-441102)	921.64 (816.42-1031.43)	136208 (123530-149931)	318.49 (288.85-350.58)	96533 (86102-107719)	225.72 (201.33-251.88)	217378 (195104-241674)	508.29 (456.21-565.1)
Central Sub-Saharan Africa	86519 (62703-111566)	958.82 (694.89-1236.4)	79562 (59903-98948)	881.72 (663.85-1096.56)	64896 (49849-85671)	719.19 (552.44-949.42)	50119 (24329-104714)	555.42 (269.62-1160.45)	3233 (2185-4580)	35.83 (24.21-50.76)	23253 (15996-31853)	257.69 (177.27-353)
East Asia	5679548 (4546996-6967357)	1448.42 (1159.59-1776.84)	8243474 (6375282-10264489)	2102.28 (1625.85-2617.69)	5113918 (4174695-6082123)	1304.17 (1064.64-1551.08)	2912517 (2367638-3566464)	742.76 (603.8-909.53)	708497 (507185-918246)	180.68 (129.34-234.17)	2261573 (1811745-2747746)	576.75 (462.04-700.74)
Eastern Europe	210548 (190548-228577)	339.16 (306.94-368.2)	804119 (738219-869105)	1295.32 (1189.16-1400)	1228691 (1131236-1340392)	1979.24 (1822.25-2159.17)	158504 (146285-171786)	255.33 (235.64-276.72)	88709 (81798-96141)	142.9 (131.76-154.87)	578679 (532951-627927)	932.16 (858.5-1011.5)
Eastern Sub-Saharan Africa	344734 (289210-415477)	1275.02 (1069.66-1536.67)	187759 (154169-217147)	694.44 (570.2-803.13)	268031 (234401-306878)	991.33 (866.94-1135.01)	157143 (121180-205623)	581.2 (448.19-760.51)	28172 (19781-37345)	104.2 (73.16-138.12)	61724 (50121-78730)	228.29 (185.37-291.19)
High-income Asia Pacific	291838 (264765-308851)	413.94 (375.53-438.06)	1053319 (922747-1140239)	1494 (1308.8-1617.28)	1267714 (1103304-1368312)	1798.09 (1564.9-1940.78)	725997 (636373-802510)	1029.73 (902.61-1138.26)	397408 (340285-441791)	563.67 (482.65-626.62)	781098 (678318-845928)	1107.89 (962.11-1199.84)
High-income North America	454764 (431130-470974)	404.11 (383.11-418.52)	325513 (302832-341874)	289.26 (269.1-303.8)	1521910 (1404756-1605878)	1352.4 (1248.29-1427.01)	548170 (513742-569729)	487.11 (456.52-506.27)	106033 (97680-111349)	94.22 (86.8-98.95)	1149621 (1072046-1196081)	1021.57 (952.64-1062.86)
North Africa and Middle East	154368 (131874-173229)	202.49 (172.99-227.23)	663039 (464747-750936)	869.74 (609.63-985.04)	643501 (561699-730628)	844.12 (736.81-958.4)	439662 (368402-517092)	576.73 (483.25-678.3)	98775 (72369-120634)	129.57 (94.93-158.24)	366425 (321431-414699)	480.66 (421.64-543.98)
Oceania	2278 (1791-2843)	184.58 (145.15-230.37)	14746 (11524-18621)	1194.79 (933.73-1508.8)	6376 (5423-7428)	516.59 (439.41-601.83)	4390 (2937-7927)	355.69 (237.95-642.27)	698 (473898)	56.59 (38.3-72.73)	3088 (2487-3906)	250.19 (201.49-316.48)
South Asia	934751 (825142-1112425)	376.47 (332.32-448.03)	1482821 (1273072-1793436)	597.2 (512.73-722.3)	1179808 (1064598-1314611)	475.16 (428.76-529.46)	777666 (698160-868096)	313.2 (281.18-349.62)	633426 (434141-751236)	255.11 (174.85-302.56)	407428 (363791-449768)	164.09 (146.52-181.14)
Southeast Asia	294567 (254360-339477)	257.14 (222.04-296.34)	759987 (656374-915878)	663.43 (572.98-799.51)	1420694 (1227537-1602019)	1240.19 (1071.57-1398.48)	779777 (611006-1006746)	680.7 (533.38-878.83)	208887 (152480-266553)	182.35 (133.11-232.69)	416266 (357987-485810)	363.38 (312.5-424.09)
Southern Latin America	64367 (59766-69026)	437.39 (406.13-469.05)	160684 (145882-174716)	1091.9 (991.31-1187.24)	276611 (246550-309640)	1879.65 (1675.38-2104.09)	30173 (27085-33068)	205.04 (184.05-224.71)	71856 (66744-76018)	488.28 (453.54-516.57)	146149 (136359-155736)	993.12 (926.6-1058.27)
Southern Sub-Saharan Africa	119829 (109847-130604=)	1230.87 (1128.33-1341.55)	67153 (55683-75135)	689.78 (571.97-771.78)	104841 (94445-115544)	1076.92 (970.13-1186.86)	71613 (61119-84334)	735.61 (627.81-866.27)	8594 (6052-10159)	88.28 (62.17-104.35)	61942 (54617-68853)	636.26 (561.02-707.25)
Tropical Latin America	243674 (230177-254282)	550.08 (519.61-574.03)	429207 (401289-451912)	968.91 (905.89-1020.17)	511544 (469471-544645)	1154.78 (1059.81-1229.51)	89903 (84180-94792)	202.95 (190.03-213.99)	105304 (97650-110140)	237.72 (220.44-248.63)	291570 (272636-305033)	658.2 (615.46-688.59)
Western Europe	610824 (571710-638012)	409.58 (383.35-427.81)	884574 (797754-938220)	593.14 (534.92-629.11)	2568581 (2307509-2760995)	1722.33 (1547.27-1851.35)	759909 (701519-804485)	509.55 (470.39-539.44)	258346 (231838-276474)	173.23 (155.46-185.39)	1543376 (1407914-1640957)	1034.89 (944.06-1100.32)
Western Sub-Saharan Africa	151088 (112677-180399)	470.05 (350.55-561.24)	207393 (161028-245265)	645.22 (500.97-763.04)	172819 (145497-203187)	537.65 (452.65-632.13)	284639 (234365-335672)	885.54 (729.13-1044.31)	1803 (1246-2237)	5.61 (3.88-6.96)	69405 (57469-80911)	215.93 (178.79-251.72)
Definition of DALY. DALYs is calculated as the sum of two components: YLLs and YLDs. YLLs represent the years of life lost due to premature death and are calculated by multiplying the number of deaths by the standard life expectancy at the age of death. In contrast, YLDs capture the years lived with disability, which are determined by multiplying the total number of cases by the duration until re…
