# Supplementary material for: Burden of digestive system neoplasms in middle-aged and elderly adults: Temporal trends and geographic disparities (1990–2021)
Source: PLoS One. 2025 Aug 21;20(8):e0330259. doi: 10.1371/journal.pone.0330259 (PMC12370137; doi:10.1371/journal.pone.0330259)
Supplement: S2 Table — (XLSX) [file pone.0330259.s010.xlsx]

## Sheet: Sheet1
S2 Table. ICD-10 and ICD-9 Codes Mapped to Seven Digestive System Neoplasms for Death and Non-Fatal Causes.
Classification	Diseases	ICD codes mapped to the Diseases for causes of death		ICD codes mapped to non-fatal causes and injuries
		ICD-10	ICD-9	ICD-10	ICD-9
digestive tract cancers	esophageal cancer	C15-C15.9, D00.1, D13.0	150-150.9, 211.0, 230.1	C15-C15.9	150-150.9
	stomach cancer	C16-C16.9, D00.2, D13.1, D37.1	151-151.9, 211.1, 230.2	C16-C16.9	151-151.9, 209.23, V10.04
	colon and rectum cancer	C18-C21.9, D01.0-D01.3, D12-D12.9, D37.3-D37.5	153-154.9, 209.1, 209.5, 211.3-211.4, 230.3-230.6, 569.0	C18-C19.0, C20, C21-C21.8	153-154.9, 209.1-209.17, V10.05-V10.06, V76.41, V76.5-V76.52
digestive support system cancers	liver cancer	C22-C22.8, D13.4	155-155.1, 155.3-155.9, 211.5	C22-C22.4, C22.7-C22.8	155-155.9, V10.07
	gallbladder and biliary tract cancer	C23-C24.9, D13.5	156-156.9	C23, C24-C24.9	156-156.9
	pancreatic cancer	C25-C25.9, D13.6-D13.7	157-157.9, 211.6-211.7	C25-C25.9	157-157.9
benign and in situ intestinal neoplasms	benign and in situ intestinal neoplasms	NA	NA	C75.90-C75.92, D01-D01.9, D12-D12.9, D13.3-D13.39, D13.9, D37.2-D37.5, E34.0, K62.0-K62.3, K63.5	209.4-209.57, 211.2-211.4, 230.3-230.7, 235.2, 236.0, 569.0, 610-610.9
