# Supplementary material for: Burden of digestive system neoplasms in middle-aged and elderly adults: Temporal trends and geographic disparities (1990–2021)
Source: PLoS One. 2025 Aug 21;20(8):e0330259. doi: 10.1371/journal.pone.0330259 (PMC12370137; doi:10.1371/journal.pone.0330259)
Supplement: S3 Table — (XLSX) [file pone.0330259.s011.xlsx]

## Sheet: Sheet1
S3 Table. Definitions of Risk Factors Associated with Seven Digestive System Neoplasms and Their TMREL.
Risk Factor	Definition	TMREL(Theoretical Minimum Risk Exposure Level)
High alcohol use	High alcohol use is defined as alcohol consumption in excess of the theoretical minimum risk exposure level (TMREL), the level of alcohol consumption at which all-cause risk is minimised. Prior to GBD 2021, this risk factor was simply “Alcohol use” and quantified the burden of alcohol consumption over the entire exposure range. More details on the changes to the methodology can be found in the TM…	exposure that minimises your risk of suffering burden from any given cause related to alcohol	Fig.1: TMREL by region, age, and sex, 2020
Smoking	As in previous GBD cycles, we estimated the prevalence of current smoking and the prevalence of former smoking using data from cross-sectional nationally representative household surveys. We defined current smokers as individuals who currently use any smoked tobacco product on a daily or occasional basis. We defined former smokers as individuals who quit using all smoked tobacco products for at l…	zero exposure
Chewing tobacco	Current chewing tobacco use is defined as current use (use within the last 30 days where possible, or according to the closest definition available from the survey) of any frequency (any, daily, or less than daily). Chewing tobacco includes local products, such as betel quid with tobacco.	everyone in population is a lifelong non–user
Diet low in vegetables	Average daily consumption (in grams per day) of vegetables, including fresh, frozen, cooked, canned, or dried vegetables and excluding legumes and salted or pickled vegetables, juices, nuts and seeds, and starchy vegetables such as potatoes or corn	306–372 g/day
Diet high in sodium	Average 24-hour urinary sodium excretion (in grams per day)	1–5 g/day
Diet low in whole grains	Average daily consumption (in grams per day) of whole grains (bran, germ, and endosperm in their natural proportion) from breakfast cereals, bread, rice, pasta, biscuits, muffins, tortillas, pancakes, and other sources	160–210 g/day
High fasting plasma glucose	High body-mass index (BMI) for adults (ages 20+) is defined as BMI greater than 20 to 23 kg/m2. High BMI for children and adolescents (ages 2–19) is defined as being overweight or obese based on International Obesity Task Force standards.1	4.88–5.30 mmol/L
Diet high in red meat	Average daily consumption (in grams per day) of unprocessed red meat including pork and bovine meats such as beef, pork, lamb, and goat, but excluding all processed meats, poultry, fish, and eggs	0–200 g/day
Diet low in calcium	Average daily consumption (in grams per day) of calcium from all sources, including milk, yoghurt, and cheese	0.72–0.86 g/day (males) 1.06–1.2 g/day (females)
Diet low in fiber	Average daily consumption (in grams per day) of fibre from all sources including fruits, vegetables, grains, legumes, and pulses	22–25 g/day
Diet low in milk	Average daily consumption (in grams per day) of dairy milk including non‐fat, low‐fat, and full‐fat milk, but excluding plant-based milks, fermented milk products such as buttermilk, and other dairy products such as cheese	280–340 g/day (males) 500–610 g/day (females)
Low physical activity	Low physical activity is defined as objectively measured, total physical activity less than 3600 to 4400 MET-minutes per week. We assess physical activity performed by adults older than 25 years of age, for duration of at least ten minutes at a time, across all domains of life (leisure/recreation, work, household and transport). We use frequency, duration, and intensity of activity to calculate t…	3600–4400 METs
Diet high in processed meat	Average daily consumption (in grams per day) of meat preserved by smoking, curing, salting, or addition of chemical preservatives	0 g/day
High body–mass index in adults	High body-mass index (BMI) for adults (ages 20+) is defined as BMI greater than 20 to 23 kg/m2. High BMI for children and adolescents (ages 2–19) is defined as being overweight or obese based on International Obesity Task Force standards.1	20–21 kg/m2
Drug use	The drug use risk factor includes four dimensions of exposure. First, we include 100% attribution of drug use disorder estimates. Second, estimates of prevalence of opioid, amphetamine, and cocaine use disorder are used as exposures for risk of suicide. These drug use disorders are defined based on DSM or ICD diagnostic criteria. Third, instead of starting with an exposure model to estimate the p…	zero exposure
