# Supplementary material for: Burden of digestive system neoplasms in middle-aged and elderly adults: Temporal trends and geographic disparities (1990–2021)
Source: PLoS One. 2025 Aug 21;20(8):e0330259. doi: 10.1371/journal.pone.0330259 (PMC12370137; doi:10.1371/journal.pone.0330259)
Supplement: S4 Table — (XLSX) [file pone.0330259.s012.xlsx]

## Sheet: Sheet1
S4 Table. The Incidence Counts and Rates for Digestive System Neoplasms in Global and Regional Populations of Middle-Aged and Elderly Adults, in 2021.
	Esophageal cancer		Stomach cancer		Colon and rectum cancer		Liver cancer		Gallbladder and biliary tract cancer		Pancreatic cancer		Benign and in situ intestinal neoplasms
	Counts (95%UI)	Rate (95%UI)	Counts (95%UI)	Rate (95%UI)	Counts (95%UI)	Rate (95%UI)	Counts (95%UI)	Rate (95%UI)	Counts (95%UI)	Rate (95%UI)	Counts (95%UI)	Rate (95%UI)	Counts (95%UI)	Rate (95%UI)
Global	487973 (429298-548485)	32.84 (28.89-36.91)	1019630 (868077-1160558)	68.62 (58.42-78.1)	1829732 (1662320-1964373)	123.13 (111.87-132.19)	401168 (364558-443755)	27 (24.53-29.86)	192028 (163007-216508)	12.92 (10.97-14.57)	448383 (404923-482978)	30.17 (27.25-32.5)	1038322 (744432-1431781)	69.87 (50.1-96.35)
High SDI	92879 (85412-97520)	26.92 (24.76-28.27)	216473 (192640-233153)	62.74 (55.84-67.58)	746004 (670226-790008)	216.22 (194.26-228.98)	128127 (115255-136412)	37.14 (33.41-39.54)	74481 (64593-81773)	21.59 (18.72-23.7)	202690 (179671-216826)	58.75 (52.08-62.85)	834440 (595358-1154148)	241.86 (172.56-334.52)
High-middle SDI	151357 (124401-182910)	43.66 (35.88-52.76)	325008 (265133-380518)	93.75 (76.48-109.76)	561354 (502288-619913)	161.92 (144.89-178.82)	86474 (75220-99320)	24.94 (21.7-28.65)	46880 (36383-53931)	13.52 (10.49-15.56)	129150 (115495-142848)	37.25 (33.31-41.2)	97183 (70794-135358)	28.03 (20.42-39.04)
Middle SDI	184079 (153488-220003)	39.18 (32.67-46.82)	366188 (296330-439781)	77.94 (63.07-93.6)	408078 (356754-458734)	86.85 (75.93-97.63)	125188 (109140-146038)	26.64 (23.23-31.08)	44488 (36183-57850)	9.47 (7.7-12.31)	84987 (75154-95746)	18.09 (15.99-20.38)	66197 (47659-92493)	14.09 (10.14-19.69)
Low-middle SDI	39120 (35288-45344)	16.23 (14.64-18.81)	82499 (71797-94166)	34.22 (29.78-39.06)	86166 (79462-93910)	35.74 (32.96-38.95)	43173 (39313-47891)	17.91 (16.31-19.86)	21123 (16675-26296)	8.76 (6.92-10.91)	25020 (23146-27058)	10.38 (9.6-11.22)	31543 (22141-45118)	13.08 (9.18-18.71)
Low SDI	20343 (17415-23337)	24.79 (21.22-28.44)	28908 (23074-32886)	35.23 (28.12-40.08)	25975 (23377-28750)	31.65 (28.49-35.04)	17985 (14910-22289)	21.92 (18.17-27.16)	4910 (3366-6010)	5.98 (4.1-7.32)	6059 (5078-7202)	7.38 (6.19-8.78)	8373 (5867-12068)	10.2 (7.15-14.71)
Andean Latin America	690 (563-850)	6.96 (5.68-8.58)	10177 (8249-12461)	102.73 (83.27-125.79)	6855 (5443-8472)	69.19 (54.94-85.53)	1200 (925-1518)	12.11 (9.33-15.32)	2002 (1529-2607)	20.21 (15.43-26.31)	2588 (1990-3270)	26.12 (20.09-33.01)	1606 (1221-2204)	16.21 (12.33-22.25)
Australasia	2020 (1809-2175)	22.86 (20.47-24.63)	2831 (2479-3098)	32.05 (28.06-35.07)	20411 (17778-23283)	231.05 (201.24-263.55)	2538 (2249-2844)	28.73 (25.46-32.2)	1675 (1447-1815)	18.96 (16.38-20.54)	4427 (3900-4771)	50.11 (44.14-54.01)	3872 (2803-5425)	43.83 (31.73-61.4)
Caribbean	1580 (1392-1774)	17.07 (15.03-19.16)	3425 (2989-3891)	36.99 (32.28-42.03)	15726 (13699-17788)	169.85 (147.96-192.13)	781 (682-886)	8.43 (7.37-9.57)	460 (402-524)	4.97 (4.35-5.66)	2337 (2066-2634)	25.24 (22.31-28.45)	945 (670-1346)	10.21 (7.24-14.54)
Central Asia	2918 (2621-3239)	20.06 (18.02-22.26)	7456 (6734-8304)	51.25 (46.28-57.07)	6803 (6084-7491)	46.76 (41.81-51.49)	4398 (3712-5145)	30.22 (25.51-35.36)	552 (490-624)	3.79 (3.37-4.29)	2788 (2456-3122)	19.16 (16.88-21.46)	2205 (1544-3126)	15.15 (10.61-21.48)
Central Europe	4943 (4533-5330)	13.35 (12.24-14.39)	18096 (16676-19521)	48.87 (45.04-52.72)	77340 (71196-83593)	208.87 (192.28-225.76)	5654 (5108-6283)	15.27 (13.79-16.97)	6003 (5446-6563)	16.21 (14.71-17.72)	18879 (17236-20376)	50.99 (46.55-55.03)	30829 (22203-42489)	83.26 (59.96-114.75)
Central Latin America	3171 (2828-3577)	7.41 (6.61-8.36)	23049 (20538-25820)	53.9 (48.02-60.38)	34856 (30922-39061)	81.5 (72.31-91.34)	5909 (5363-6483)	13.82 (12.54-15.16)	4504 (4012-4993)	10.53 (9.38-11.67)	9466 (8468-10510)	22.13 (19.8-24.58)	5413 (4000-7430)	12.66 (9.35-17.37)
Central Sub-Saharan Africa	3265 (2374-4174)	36.18 (26.31-46.26)	3188 (2391-3907)	35.33 (26.5-43.3)	2938 (2274-3840)	32.56 (25.2-42.55)	1891 (927-3929)	20.95 (10.28-43.54)	128 (86-180)	1.41 (0.96-2)	894 (617-1230)	9.91 (6.84-13.63)	663 (457-953)	7.35 (5.06-10.56)
East Asia	282823 (227972-345397)	72.13 (58.14-88.08)	516996 (399515-642392)	131.85 (101.89-163.83)	544236 (446558-650190)	138.79 (113.88-165.81)	138498 (113825-169068)	35.32 (29.03-43.12)	46000 (32202-59042)	11.73 (8.21-15.06)	102664 (83127-124209)	26.18 (21.2-31.68)	68369 (49125-93299)	17.44 (12.53-23.79)
Eastern Europe	8910 (8072-9646)	14.35 (13-15.54)	43655 (40172-46951)	70.32 (64.71-75.63)	100571 (92427-108459)	162.01 (148.89-174.71)	6700 (6187-7226)	10.79 (9.97-11.64)	5907 (5468-6376)	9.52 (8.81-10.27)	25368 (23402-27527)	40.86 (37.7-44.34)	20962 (14674-31069)	33.77 (23.64-50.05)
Eastern Sub-Saharan Africa	13440 (11281-16100)	49.71 (41.72-59.55)	7831 (6475-9039)	28.96 (23.95-33.43)	12939 (11362-14611)	47.86 (42.02-54.04)	6183 (4816-8098)	22.87 (17.81-29.95)	1173 (830-1547)	4.34 (3.07-5.72)	2483 (2041-3135)	9.18 (7.55-11.6)	1567 (1078-2333)	5.79 (3.99-8.63)
High-income Asia Pacific	24173 (21494-25640)	34.29 (30.49-36.37)	114582 (98430-124106)	162.52 (139.61-176.03)	189995 (162695-205567)	269.48 (230.76-291.57)	53749 (46034-59319)	76.24 (65.29-84.14)	35718 (29693-40139)	50.66 (42.12-56.93)	52371 (43720-57382)	74.28 (62.01-81.39)	145855 (104044-205272)	206.88 (147.57-291.15)
High-income North America	24614 (22928-25633)	21.87 (20.37-22.78)	28484 (26143-30040)	25.31 (23.23-26.69)	209409 (191458-220520)	186.08 (170.13-195.96)	31049 (28623-32408)	27.59 (25.43-28.8)	12854 (11523-13601)	11.42 (10.24-12.09)	63298 (57424-66475)	56.25 (51.03-59.07)	611463 (435525-841972)	543.36 (387.02-748.19)
North Africa and Middle East	6724 (5800-7522)	8.82 (7.61-9.87)	31909 (22298-36088)	41.86 (29.25-47.34)	46695 (41063-53220)	61.25 (53.87-69.81)	17603 (14934-20492)	23.09 (19.59-26.88)	4766 (3524-5910)	6.25 (4.62-7.75)	15976 (13970-18020)	20.96 (18.33-23.64)	13576 (9461-19807)	17.81 (12.41-25.98)
Oceania	91 (72-114)	7.36 (5.83-9.27)	624 (494-775)	50.59 (40.04-62.76)	320 (274-369)	25.9 (22.23-29.87)	165 (112-297)	13.4 (9.08-24.1)	28 (19-35)	2.26 (1.55-2.86)	122 (99-153)	9.88 (8.03-12.42)	157 (107-227)	12.76 (8.7-18.37)
South Asia	37573 (33104-45152)	15.13 (13.33-18.18)	63795 (54704-76740)	25.69 (22.03-30.91)	61211 (55044-68170)	24.65 (22.17-27.46)	30832 (27752-34258)	12.42 (11.18-13.8)	26892 (18705-31802)	10.83 (7.53-12.81)	16793 (14936-18538)	6.76 (6.02-7.47)	37330 (25514-53430)	15.03 (10.28-21.52)
Southeast Asia	12284 (10684-14107)	10.72 (9.33-12.31)	35359 (30557-42759)	30.87 (26.67-37.33)	87211 (75611-98513)	76.13 (66-86)	31377 (24563-40219)	27.39 (21.44-35.11)	10092 (7316-12808)	8.81 (6.39-11.18)	17144 (14765-19960)	14.97 (12.89-17.42)	9793 (6899-14347)	8.55 (6.02-12.52)
Southern Latin America	3092 (2848-3320)	21.01 (19.35-22.56)	8588 (7701-9359)	58.36 (52.33-63.6)	21204 (18748-23646)	144.09 (127.4-160.68)	1347 (1205-1481)	9.15 (8.19-10.07)	3917 (3553-4172)	26.62 (24.14-28.35)	6804 (6266-7281)	46.24 (42.58-49.47)	5960 (4587-8030)	40.5 (31.17-54.56)
Southern Sub-Saharan Africa	4747 (4345-5156)	48.76 (44.64-52.96)	2913 (2396-3238)	29.92 (24.61-33.26)	5629 (5071-6207)	57.82 (52.09-63.76)	2878 (2467-3377)	29.55 (25.34-34.69)	367 (258-432)	3.77 (2.65-4.44)	2549 (2245-2821)	26.18 (23.06-28.98)	1672 (1157-2407)	17.18 (11.89-24.72)
Tropical Latin America	10037 (9433-10498)	22.66 (21.29-23.7)	20392 (18832-21508)	46.03 (42.51-48.55)	34563 (31435-36880)	78.02 (70.96-83.25)	3765 (3491-3974)	8.5 (7.88-8.97)	4894 (4450-5158)	11.05 (10.05-11.64)	12735 (11655-13400)	28.75 (26.31-30.25)	4206 (3075-5780)	9.5 (6.94-13.05)
Western Europe	34834 (31900-36619)	23.36 (21.39-24.55)	67432 (59497-72241)	45.22 (39.89-48.44)	342255 (304880-367130)	229.49 (204.43-246.17)	43350 (39404-46048)	29.07 (26.42-30.88)	24022 (21051-25922)	16.11 (14.12-17.38)	85872 (76623-92317)	57.58 (51.38-61.9)	69417 (51120-95147)	46.55 (34.28-63.8)
Western Sub-Saharan Africa	6046 (4518-7192)	18.81 (14.05-22.37)	8845 (6960-10413)	27.52 (21.65-32.4)	8566 (7311-9966)	26.65 (22.75-31.01)	11303 (9405-13209)	35.17 (29.26-41.1)	77 (52-94)	0.24 (0.16-0.29)	2826 (2369-3273)	8.79 (7.37-10.18)	2461 (1701-3529)	7.66 (5.29-10.98)
UI, uncertainty Interval
