# Supplementary material for: Burden of digestive system neoplasms in middle-aged and elderly adults: Temporal trends and geographic disparities (1990–2021)
Source: PLoS One. 2025 Aug 21;20(8):e0330259. doi: 10.1371/journal.pone.0330259 (PMC12370137; doi:10.1371/journal.pone.0330259)
Supplement: S5 Table — (XLSX) [file pone.0330259.s013.xlsx]

## Sheet: Sheet1
S5 Table. The Mortality Counts and Rates for Digestive System Neoplasms in Global and Regional Populations of Middle-Aged and Elderly Adults, in 2021.
	Esophageal cancer		Stomach cancer		Colon and rectum cancer		Liver cancer		Gallbladder and biliary tract cancer		Pancreatic cancer
	Counts (95%UI)	Rate (95%UI)	Counts (95%UI)	Rate (95%UI)	Counts (95%UI)	Rate (95%UI)	Counts (95%UI)	Rate (95%UI)	Counts (95%UI)	Rate (95%UI)	Counts (95%UI)	Rate (95%UI)
Global	467907 (412193-525086)	31.49 (27.74-35.34)	816991 (698480-925626)	54.98 (47-62.29)	908497 (820975-975994)	61.14 (55.25-65.68)	383399 (349408-423450)	25.8 (23.51-28.5)	155077 (129703-174512)	10.44 (8.73-11.74)	453010 (409091-487561)	30.49 (27.53-32.81)
High SDI	79193 (72826-83264)	22.95 (21.11-24.13)	142956 (126113-154272)	41.44 (36.55-44.71)	313440 (276038-336142)	90.85 (80.01-97.43)	109054 (98134-116298)	31.61 (28.44-33.71)	50641 (43444-55944)	14.68 (12.59-16.22)	194901 (172986-208594)	56.49 (50.14-60.46)
High-middle SDI	143580 (118739-172151)	41.42 (34.25-49.66)	258364 (214982-299940)	74.53 (62.01-86.52)	273998 (246597-299662)	79.04 (71.13-86.44)	84346 (73643-96638)	24.33 (21.24-27.88)	35957 (28256-41125)	10.37 (8.15-11.86)	134141 (120057-148133)	38.69 (34.63-42.73)
Middle SDI	181275 (151697-214757)	38.58 (32.29-45.71)	301093 (246662-355864)	64.08 (52.5-75.74)	225688 (199974-251056)	48.03 (42.56-53.43)	123811 (108686-143556)	26.35 (23.13-30.55)	40619 (33079-51794)	8.64 (7.04-11.02)	90000 (79785-100968)	19.15 (16.98-21.49)
Low-middle SDI	41828 (37698-48644)	17.35 (15.64-20.18)	83877 (72773-95555)	34.79 (30.19-39.64)	70122 (64799-76679)	29.09 (26.88-31.81)	46433 (42238-51370)	19.26 (17.52-21.31)	22457 (17706-27976)	9.32 (7.34-11.6)	26911 (24901-29094)	11.16 (10.33-12.07)
Low SDI	21829 (18645-25136)	26.6 (22.72-30.63)	30170 (24114-34336)	36.77 (29.39-41.84)	24035 (21664-26664)	29.29 (26.4-32.49)	19524 (16152-24311)	23.79 (19.68-29.63)	5271 (3617-6428)	6.42 (4.41-7.83)	6547 (5497-7808)	7.98 (6.7-9.52)
Andean Latin America	767 (632-944)	7.74 (6.38-9.53)	10449 (8470-12786)	105.48 (85.5-129.07)	4952 (3939-6027)	49.99 (39.76-60.84)	1332 (1032-1685)	13.44 (10.41-17.01)	2059 (1574-2644)	20.79 (15.88-26.69)	2832 (2178-3557)	28.58 (21.99-35.91)
Australasia	1915 (1718-2063)	21.68 (19.45-23.35)	2012 (1746-2196)	22.78 (19.77-24.86)	7669 (6593-8750)	86.81 (74.63-99.04)	2334 (2055-2613)	26.41 (23.26-29.58)	592 (516-638)	6.7 (5.84-7.22)	4057 (3596-4354)	45.92 (40.71-49.29)
Caribbean	1665 (1468-1864)	17.99 (15.85-20.13)	3472 (3021-3943)	37.51 (32.63-42.59)	6967 (6067-7906)	75.25 (65.53-85.39)	850 (743-965)	9.19 (8.03-10.42)	460 (402-528)	4.97 (4.35-5.7)	2545 (2243-2875)	27.49 (24.22-31.06)
Central Asia	3130 (2813-3472)	21.51 (19.33-23.86)	7362 (6643-8177)	50.6 (45.66-56.2)	4975 (4461-5485)	34.19 (30.66-37.7)	4715 (3990-5532)	32.41 (27.43-38.02)	572 (507-647)	3.93 (3.49-4.45)	2965 (2614-3336)	20.38 (17.97-22.93)
Central Europe	5195 (4771-5604)	14.03 (12.88-15.13)	17466 (16093-18811)	47.17 (43.46-50.8)	48551 (44539-52111)	131.12 (120.28-140.73)	6131 (5540-6807)	16.56 (14.96-18.38)	5668 (5171-6172)	15.31 (13.97-16.67)	20307 (18522-21894)	54.84 (50.02-59.13)
Central Latin America	3463 (3079-3896)	8.1 (7.2-9.11)	23357 (20761-26009)	54.62 (48.54-60.82)	18646 (16502-20746)	43.6 (38.59-48.51)	6533 (5930-7155)	15.28 (13.87-16.73)	4602 (4109-5090)	10.76 (9.61-11.9)	10259 (9166-11373)	23.99 (21.43-26.59)
Central Sub-Saharan Africa	3464 (2513-4470)	38.39 (27.85-49.53)	3296 (2493-4071)	36.53 (27.63-45.12)	2717 (2101-3606)	30.11 (23.28-39.96)	2033 (991-4277)	22.53 (10.98-47.4)	136 (92-193)	1.51 (1.02-2.14)	954 (654-1321)	10.58 (7.25-14.64)
East Asia	269343 (217127-326651)	68.69 (55.37-83.3)	394617 (306902-487318)	100.64 (78.27-124.28)	243800 (199837-288992)	62.17 (50.96-73.7)	130439 (107424-159277)	33.26 (27.4-40.62)	35027 (24815-45315)	8.93 (6.33-11.56)	105963 (85987-127603)	27.02 (21.93-32.54)
Eastern Europe	8798 (8009-9529)	14.17 (12.9-15.35)	37572 (34546-40455)	60.52 (55.65-65.17)	59094 (54222-64027)	95.19 (87.34-103.14)	7238 (6703-7805)	11.66 (10.8-12.57)	4362 (4018-4715)	7.03 (6.47-7.6)	26747 (24694-28975)	43.09 (39.78-46.67)
Eastern Sub-Saharan Africa	14403 (12146-17255)	53.27 (44.92-63.82)	8191 (6810-9460)	30.3 (25.19-34.99)	12217 (10708-13769)	45.19 (39.6-50.92)	6717 (5246-8798)	24.84 (19.4-32.54)	1271 (900-1681)	4.7 (3.33-6.22)	2684 (2198-3389)	9.93 (8.13-12.53)
High-income Asia Pacific	16272 (14413-17310)	23.08 (20.44-24.55)	67524 (57236-73871)	95.77 (81.18-104.78)	76858 (63580-84132)	109.01 (90.18-119.33)	42651 (36406-47185)	60.49 (51.64-66.93)	27236 (22411-30617)	38.63 (31.79-43.43)	47613 (39763-52318)	67.53 (56.4-74.21)
High-income North America	22065 (20510-23009)	19.61 (18.23-20.45)	17273 (15558-18293)	15.35 (13.83-16.26)	77437 (69458-82410)	68.81 (61.72-73.23)	25807 (23692-26965)	22.93 (21.05-23.96)	5611 (4999-5948)	4.99 (4.44-5.29)	59247 (53702-62273)	52.65 (47.72-55.34)
North Africa and Middle East	7126 (6139-7968)	9.35 (8.05-10.45)	31095 (22008-35058)	40.79 (28.87-45.99)	29517 (25992-33242)	38.72 (34.1-43.61)	18695 (15853-21740)	24.52 (20.8-28.52)	4662 (3454-5781)	6.12 (4.53-7.58)	16563 (14519-18624)	21.73 (19.05-24.43)
Oceania	97 (77-121)	7.84 (6.22-9.82)	633 (500-785)	51.31 (40.48-63.6)	270 (231-312)	21.87 (18.72-25.26)	174 (118-311)	14.12 (9.55-25.2)	29 (20-37)	2.37 (1.62-3.01)	130 (106-165)	10.56 (8.57-13.39)
South Asia	40116 (35391-48383)	16.16 (14.25-19.49)	64987 (55300-78066)	26.17 (22.27-31.44)	51023 (45991-56831)	20.55 (18.52-22.89)	33239 (29952-36924)	13.39 (12.06-14.87)	28423 (19697-33691)	11.45 (7.93-13.57)	18097 (16157-19971)	7.29 (6.51-8.04)
Southeast Asia	12509 (10926-14276)	10.92 (9.54-12.46)	33687 (29241-40694)	29.41 (25.53-35.52)	63115 (55000-70729)	55.1 (48.01-61.74)	32706 (25488-41912)	28.55 (22.25-36.59)	9689 (7099-12366)	8.46 (6.2-10.79)	18275 (15705-21347)	15.95 (13.71-18.63)
Southern Latin America	3336 (3062-3581)	22.67 (20.81-24.33)	8276 (7425-9022)	56.24 (50.46-61.31)	14513 (12783]-16214)	98.62 (86.87-110.18)	1442 (1296-1587)	9.8 (8.8-10.78)	3618 (3302-3843)	24.59 (22.44-26.12)	7391 (6797-7902)	50.22 (46.19-53.69)
Southern Sub-Saharan Africa	5073 (4659-5506)	52.1 (47.86-56.56)	2989 (2481-3332)	30.7 (25.49-34.23)	4807 (4344-5280)	49.38 (44.62-54.24)	3141 (2697-3688)	32.26 (27.71-37.88)	390 (274-457)	4.01 (2.81-4.69)	2755 (2428-3051)	28.3 (24.94-31.34)
Tropical Latin America	10655 (9993-11143)	24.05 (22.56-25.15)	20633 (18917-21809)	46.58 (42.7-49.23)	24288 (21917-26000)	54.83 (49.48-58.69)	4117 (3813-4351)	9.29 (8.61-9.82)	5078 (4593-5355)	11.46 (10.37-12.09)	13871 (12643-14622)	31.31 (28.54-33.01)
Western Europe	31975 (29123-33646)	21.44 (19.53-22.56)	52784 (46066-56616)	35.39 (30.89-37.96)	149022 (129244-162062)	99.92 (86.66-108.67)	40791 (36815-43397)	27.35 (24.69-29.1)	15507 (13491-16822)	10.4 (9.05-11.28)	86694 (77328-93050)	58.13 (51.85-62.39)
Western Sub-Saharan Africa	6540 (4886-7756)	20.35 (15.2-24.13)	9314 (7358-10957)	28.98 (22.89-34.09)	8059 (6901-9364)	25.07 (21.47-29.13)	12315 (10307-14406)	38.31 (32.07-44.82)	84 (57-103)	0.26 (0.18-0.32)	3063 (2575-3551)	9.53 (8.01-11.05)
